# Supplementary material for: Systematic review of pineal cysts surgery in pediatric patients
Source: Childs Nerv Syst. 2020 Jul 20;36(12):2927–38. doi: 10.1007/s00381-020-04792-3 (PMC7649165; doi:10.1007/s00381-020-04792-3)
Supplement: Supplementary file 1 — (XLSX 25 kb) [file 381_2020_4792_MOESM1_ESM.xlsx]

## Sheet: Sheet1
Patient	year	author	language	Type of Study	Title	Age (years)	Gender	Headache	nausea and vomite	vomiting	visual compromise	Other symptoms	Hydrocephalus	Visual_disturbances	Unespecific_symptoms	PC_growth_Initial_measurement_cyst diameter (mm)	PC_growth_last_measurement_cyst diameter (mm)	PC_growth_time (years)	Preoperative_PC_diameter (mm)	Surgery	Extent_of_resection	Immediate_neurological_Complications	Minimal FU (months)	Final_status
1	1947	Sevitt	English	Case report	A case of pineal cyst	21	Female	Headache			abduction paresis, papilledema	weakness, trigeminal right, senstivity disorder	yes	yes	0				32	Stereotactic puncture	fenestration	Intraoperative death	0	Death
2	1987	Vorkapic	English	retrospective observational series	Microsurgery of pineal region lesions in children	16	Male					psycomotor retardation	N/A	0	yes				N/A	Infratentorial supracerebellar	STR	none	24	No improvement of the psycomotor retardation
3	1987	Vorkapic	English	retrospective observational series	Microsurgery of pineal region lesions in children	1.58333	Female	N/A	N/A	N/A	N/A	N/A	yes	0	0				N/A	Transventricular	STR	none	30	no complaints
4	1987	Vorkapic	English	retrospective observational series	Microsurgery of pineal region lesions in children	1	Male	N/A	N/A	N/A	N/A	N/A	yes	0	0				N/A	Transventricular	STR	none	36	no complaints
5	1989	Klein	English	retrospective observational series	Benign symptomatic glial cysts of the pineal gland: a report of seven cases and review of the literature	12	Male	Headache			gaze paresis	disartria, facial weakness, ataxia, photophobia, fatigue, malaise, slurring of speeach, clumsiness of the left hand, impairment of gait	0	yes	0				10	N/A	N/A	none	0.5	no complaints
6	1991	Oeckler	English	retrospective observational series	Benign symptomatic lesions of the pineal gland. Report of seven cases treated surgically	19	Female	Headache			Parinaud´s S.		0	yes	0				N/A	Infratentorial supracerebellar	GTR	none	0.25	no complaints
7	1991	Oeckler	English	retrospective observational series	Benign symptomatic lesions of the pineal gland. Report of seven cases treated surgically	10	Male					Seizures	0	0	yes				N/A	Infratentorial supracerebellar	GTR	none	0.25	no complaints
8	1992	Miyatake	English	Case report	Glial cyst of the pineal gland with characteristic computed tomography, magnetic resonance imaging, and pathological findings: report of two cases	15	Female	Headache	nausea		transient impairment of convergence		0	yes	0				20	Infratentorial supracerebellar	GTR	transient visual impairment	16	no complaints
9	1992	Wisoff	English	retrospective observational series	Surgical management of symptomatic pineal cysts	19	Female	Headache			Parinaud´s syndrome		yes	yes	0				20	Occipital transtentorial	STR	none	N/A	Improved Parinaud´s syndrome
10	1992	Wisoff	English	retrospective observational series	Surgical management of symptomatic pineal cysts	5	Female	Headache			inhability to converge the eyes		0	yes	0				10-35 mm	Occipital transtentorial	GTR	none	24	Improved, except the convergence of the eyes
11	1992	Wisoff	English	retrospective observational series	Surgical management of symptomatic pineal cysts	14	Female	Headache			inhability to converge the eyes		0	yes	0				10-35 mm	Occipital transtentorial	GTR	none	24	Improved, except the convergence of the eyes
12	1992	Wisoff	English	retrospective observational series	Surgical management of symptomatic pineal cysts	16	Female	Headache			inhability to converge the eyes		0	yes	0				10-35 mm	Occipital transtentorial	GTR	none	24	Improved, except the convergence of the eyes
13	1992	Wisoff	English	retrospective observational series	Surgical management of symptomatic pineal cysts	14	Female	Headache			inhability to converge the eyes		0	yes	0				10-35 mm	Occipital transtentorial	STR	none	24	Improved, except the convergence of the eyes
14	1993	musolino	English	Case report	Symptomatic cysts of the pineal gland: stereotactic diagnosis and treatment of two cases and review of the literature	13	Female	Headache		vomiting	diplopia, papilledema		yes	yes	0				22	Stereotactic aspiration	fenestration	none	40	no complaints
15	1993	musolino	English	Case report	Symptomatic cysts of the pineal gland: stereotactic diagnosis and treatment of two cases and review of the literature	16	Female	Headache	nausea	vomiting	visual compromise		Yes	yes	0				27	Stereotactic aspiration	fenestration	none	42	no complaints
16	1993	Stern	English	Case report	Stereotactic management of benign pineal region cysts: report of two cases	19	Female	Headache	nausea	vomiting			yes	0	0				N/A	Stereotactic CT-guided stereotactic aspiration	fenestration	none	81	no complaints
17	1993	Behrens	German	retrospective observational series	Stereotactic procedure in pineal cysts	21	Male	Headache	nausea	vomiting			yes	0	0				15	Stereotactic puncture	fenestration	none	40	no complaints
18	1993	Behrens	German	retrospective observational series	Stereotactic procedure in pineal cysts	6	Male					psycomotor retardation	0	0	yes				20	Stereotactic puncture	fenestration	none	42	No improvement of the psycomotor retardation
19	1994	Fleege	English	retrospective observational series	Benign glial cysts of the pineal gland: unusual imaging characteristics with histologic correlation	15	Female	Headache					yes	0	0				15	infratentorial supracerebellar	GTR	none	3	no complaints
20	1994	Fleege	English	retrospective observational series	Benign glial cysts of the pineal gland: unusual imaging characteristics with histologic correlation	20	Female	Headache	nausea	vomiting	papilledema, diplopia		0	yes	0				15	infratentorial supracerebellar	GTR	none	3	no complaints
21	1995	Ozek	English	Case report	Multiple pineal cysts associated with an ependymal cyst presenting with infantile spasm	0.25	Female					West syndrome with Intractable flexor spasms	0	0	yes				N/A	Occipital - suboccipital supratentorial	GTR	none	N/A	No improvement of Intractable flexor spasms
22	1995	Turtz	English	Case report	Endoscopic treatment of a symptomatic pineal cyst: technical case report	21	Male	Headache			upward paresis		yes	yes	0				23	Endoscopic stereotactic fenestration	fenestration	none	11	no complaints
23	1996	Koenigsberg	English	Case report	Imaging of pineal apoplexy	21	Male	Headache			Parinaud´s S.		yes	yes	0				21	Endoscopic fenestration	fenestration	none	N/A	no complaints
24	1997	Mena	English	retrospective observational series	Nonneoplastic pineal cysts: a clinicopathologic study of twenty-one cases	7	Male	Headache	nausea	vomiting			yes	0	0				6	Infratentorial supracerebellar	GTR	none	26	no complaints
25	1997	Mena	English	retrospective observational series	Nonneoplastic pineal cysts: a clinicopathologic study of twenty-one cases	21	Male	Headache					yes	0	0				12	infratentorial supracerebellar	GTR	none	120	no complaints
26	1997	Mena	English	retrospective observational series	Nonneoplastic pineal cysts: a clinicopathologic study of twenty-one cases	21	Female	Headache					yes	0	0				40	infratentorial supracerebellar	GTR	none	120	no complaints
27	1997	Mena	English	retrospective observational series	Nonneoplastic pineal cysts: a clinicopathologic study of twenty-one cases	15	Male	Headache			diplopia, papilledema	ataxia	yes	yes	0				40	Infratentorial supracerebellar	GTR	none	122	no complaints
28	1997	Mena	English	retrospective observational series	Nonneoplastic pineal cysts: a clinicopathologic study of twenty-one cases	20	Male	Headache			Parinaud´s S.		yes	yes	0				30	Infratentorial supracerebellar	GTR	none	120	no complaints
29	1998	Gaab	English	retrospective observational series	Neuroendoscopic approach to intraventricular lesions	11	Female	Headache	nausea	vomiting			yes	0	0				N/A	Endoscopic resection	PR	none	7	no complaints
30	2000	Engel	English	retrospective observational series	Cystic lesions of the pineal region–MRI and pathology	4	Male	Headache				Seizures, complex partial seizures	0	0	yes				6	N/A	N/A	N/A	N/A	N/A
31	2000	Engel	English	retrospective observational series	Cystic lesions of the pineal region–MRI and pathology	4	Female				ptosis		0	yes	0				13	N/A	N/A	N/A	N/A	N/A
32	2000	Engel	English	retrospective observational series	Cystic lesions of the pineal region–MRI and pathology	5	Male	Headache				Seizures, complex partial seizures	0	0	yes				15	N/A	N/A	N/A	N/A	N/A
33	2001	Di Chirico	English	Case report	Spontaneous regression of a symptomatic pineal cyst after endoscopic third-ventriculostomy	16	Female	Headache					yes	0	0				25	Endoscopic third ventriculostomy	Progressive reduction	none	36	no complaints
34	2002	Michielsen	English	retrospective observational series	Symptomatic pineal cysts: clinical manifestations and management	4	Female	Headache		vomiting		lethargia	yes	0	0				15	Endoscopic marsupialization	GTR	none	12	no complaints
35	2003	McNeely	English	Case report	Pineal apoplexy: is it a facilitator for the development of pineal cysts?	12	Female	Headache	nausea	vomiting		syncope	yes	0	0				14	Infratentorial supracerebellar	GTR	none	3	no complaints
36	2003	Mandera	English	retrospective observational series	Pineal cysts in childhood	12	Female	Headache			blurred vision		0	yes	0				>20	Infratentorial supracerebellar	GTR	none	11	no complaints
37	2003	Mandera	English	retrospective observational series	Pineal cysts in childhood	15	Female	Headache					0	0	yes				<20	Infratentorial supracerebellar	GTR	none	11	Improved with only slight headache
38	2003	Mandera	English	retrospective observational series	Pineal cysts in childhood	10	Female	Headache	nausea	vomiting	abduction paresis		0	yes	0				<20	Infratentorial supracerebellar	GTR	none	11	Improved with only slight headache
39	2003	Mandera	English	retrospective observational series	Pineal cysts in childhood	15	Female	Headache			blurred vision, Parinaud´s syndrome		yes	yes	0	N/A	>20	N/A	>20	Infratentorial supracerebellar	GTR	none	11	Improved except the Parinaud´s syndrome
40	2003	Knierim	English	retrospective observational series	Pineal tumors and associated lesions: the effect of ethnicity on tumor type and treatment	2	Female	Headache					0	0	yes				N/A	infratentorial supracerebellar	N/A	none	N/A	no complaints
41	2005	Martin	English	Case report	Use of a nitrogen arm-stabilized endoscopic microdriver in neuroendoscopic surgery	16	Female	Headache					yes	0	0				18	Endoscopic fenestration	fenestration	none	6	no complaints
42	2007	Stevens	English	Case report	Delayed lateral rectus palsy following resection of a pineal cyst in sitting position: direct or indirect compressive phenomenon?	13	Female	Headache					0	0	yes	6	18	1.2	18	Infratentorial supracerebellar	GTR	transient visual impairment (VI CN)	6	no complaints
43	2007	Majeed	English	Case report	Recurrent pineal apoplexy in a child	10	Female	Headache		vomiting	gaze paresis	impaired concentration	yes	yes	0	27	N/A	0.06	27	Occipital - Suboccipital craniotomy	GTR	none	27	no complaints
44	2007	Day	English	retrospective observational series	Idiopathic scoliosis and pineal lesions in Australian children	12	Male					incidental finding in scoliosis	0	0	yes				N/A	N/A	N/A	N/A	7	N/A
45	2008	Morgan	English	Case report	Resting tremor secondary to a pineal cyst: case report and review of the literature	18	Female	Headache	nausea	vomiting		tremor-unilateral low-frequency right hand resting tremor	0	0	yes				13	Occipital - suboccipital Bilateral	N/A	none	12	no complaints
46	2008	Taraszewska	English	Case report	Asymptomatic and symptomatic glial cysts of the pineal gland	17	Male	Headache				insomnia, vertigo	0	0	yes				16	Infratentorial supracerebellar	GTR	none	N/A	Improved but persistent headache
47	2008	Taraszewska	English	Case report	Asymptomatic and symptomatic glial cysts of the pineal gland	18	Female	Headache	nausea	vomiting		syncope, vertigo	0	0	yes				14	Occipital transtentorial	GTR	transient visual impairment (PS)	6	Marked Improvement
48	2009	Sarikaya	English	Case report	Symptomatic intracystic hemorrhage in pineal cysts. Report of 3 cases	16	Female	Headache				impaired concentration	yes	0	0				18	Infratentorial supracerebellar	GTR	none	12	no complaints
49	2009	Sarikaya	English	Case report	Symptomatic intracystic hemorrhage in pineal cysts. Report of 3 cases	16	Female	Headache			diplopia, papilledema		0	yes	0	9	14	7	14	Infratentorial supracerebellar	GTR	none	18	no complaints
50	2009	Gomez-Arguelles	Spanish	Case report	Worsening of migraine symptoms due to giant pineal cyst apoplexy	15	Male	Headache					yes	0	0				N/A	N/A	GTR	none	6	improved
51	2009	Hirata	Japanese	Case report	Neuroendoscopic treatment of pineal cysts: A case report and review of the literature	11	Female	Headache					yes	0	0				25	Endoscopic resection	PR	none	28	no complaints
52	2009	Leston	English	retrospective observational series	Contribution of the daily melatonin profile to diagnosis of tumors of the pineal region	15	Male	Headache			Parinaud´s s.		N/A	yes	0				N/A	N/A	N/A	N/A	N/A	N/A
53	2009	Pastel	English	retrospective observational series	Internal structure in pineal cysts on high-resolution magnetic resonance imaging: not a sign of malignancy	18	Female	Headache					yes	0	0				30	N/A	N/A	N/A	5	N/A
54	2012	Meyer	English	Case report	Disturbance in melatonin metabolism as a causative factor for recurrent headaches in a girl with a pineal cyst?	14	Female	Headache					0	0	yes				<20	N/A	N/A	none	1	no complaints
55	2012	kahilogullari	English	Case report and review	Pineal cysts in children: case-based update	13	Female	Headache			visual compromise		0	yes	0	13	16	3	16	Occipital transtentorial	GTR	transient visual impairment (24 hs)	6	no complaints
56	2014	Plowey	English	Case report	Tectal pineal cyst in a 1-year-old girl	1.33333	Female	Headache			ptosis, strabismus		Yes	yes	0	17	24	0.25	24	Infratentorial supracerebellar	STR	none	7	no complaints
57	2014	Čapek	Czech	retrospective observational series	Microsurgical resection of symptomatic pineal cysts	16	Female	Headache			visual compromise	syncope	0	yes	0				N/A	Infratentorial supracerebellar	N/A	none	6	Improved with only slight headache
58	2014	Čapek	Czech	retrospective observational series	Microsurgical resection of symptomatic pineal cysts	9	Female	Headache	nausea				0	0	yes				11	Infratentorial supracerebellar	N/A	none	1	no complaints
59	2014	Čapek	Czech	retrospective observational series	Microsurgical resection of symptomatic pineal cysts	21	Female	Headache	nausea				0	0	yes				14	Infratentorial supracerebellar	N/A	none	N/A	no complaints
60	2014	Čapek	Czech	retrospective observational series	Microsurgical resection of symptomatic pineal cysts	14	Female	Headache	nausea			hyperprolactinemia	yes	0	0				34	Infratentorial supracerebellar	GTR	none	1	no complaints
61	2014	Čapek	Czech	retrospective observational series	Microsurgical resection of symptomatic pineal cysts	14	Female	Headache	nausea	vomiting		Precocious puberty	0	0	yes				13	Infratentorial supracerebellar	N/A	none	1	no complaints
62	2014	Čapek	Czech	retrospective observational series	Microsurgical resection of symptomatic pineal cysts	15	Female	Headache			blurred vision		0	yes	0				35	Infratentorial supracerebellar	N/A	none	1	no complaints
63	2014	Thaher	English	retrospective observational series	Endoscopic surgery for tumors of the pineal region via a paramedian infratentorial supracerebellar keyhole approach (PISKA)	17	N/A	N/A	N/A	N/A	N/A	N/A	N/A	N/A	N/A				15	Endoscopic assisted Infratentorial Supracerebellar	GTR	Transient visual impairment (PS)	3	no complaints
64	2014	Thaher	English	retrospective observational series	Endoscopic surgery for tumors of the pineal region via a paramedian infratentorial supracerebellar keyhole approach (PISKA)	21	N/A	N/A	N/A	N/A	N/A	N/A	N/A	N/A	N/A				40	Endoscopic assisted Infratentorial Supracerebellar	GTR	none	3	no complaints
65	2014	Thaher	English	retrospective observational series	Endoscopic surgery for tumors of the pineal region via a paramedian infratentorial supracerebellar keyhole approach (PISKA)	14	Female	Headache			diplopia	hearing impairment	0	yes	0	N/A	13	N/A	13	Endoscopic pure Infratentorial Supracerebellar	GTR	none	3	no complaints
66	2015	Arevalo	Spanish	Case report	Haemorrhagic pineal cysts: two clinical cases successfully treated by means of microsurgery	15	Female	Headache					yes	N/A	0				N/A	N/A	N/A	N/A	N/A	N/A
67	2016	Yang	English	Case report	Benign pineal cyst lined with normal choroid plexus mimicking tumour in a young girl with exotropia	4	Female				Progressive exotropia		0	yes	0				15	Endoscopic biopsy and resection	N/A	N/A	N/A	N/A
68	2017	Majovsky	English	retrospective observational series	Conservative and Surgical Treatment of Patients with Pineal Cysts: Prospective Case Series of 110 Patients	17	Female	Headache	nausea			vertigo, fatigue	0	0	yes				10	Infratentorial supracerebellar	GTR	none	12	no complaints
69	2017	Majovsky	English	retrospective observational series	Conservative and Surgical Treatment of Patients with Pineal Cysts: Prospective Case Series of 110 Patients	10	Male	Headache				vertigo	0	0	yes				12	Infratentorial supracerebellar	GTR	none	12	no complaints
70	2018	Koziarski	English	retrospective observational series	Surgical treatment of pineal cysts in non-hydrocephalic and neurologically intact patients: selection of surgical candidates and clinical outcome	19	Female	Headache				paresthesias	0	0	yes				12	Infratentorial supracerebellar	GTR	none	12	no complaints
71	2018	Koziarski	English	retrospective observational series	Surgical treatment of pineal cysts in non-hydrocephalic and neurologically intact patients: selection of surgical candidates and clinical outcome	21	Female				Visual compromise	syncope	0	yes	0				17	Infratentorial supracerebellar	GTR	none	12	no complaints
72	2018	Koziarski	English	retrospective observational series	Surgical treatment of pineal cysts in non-hydrocephalic and neurologically intact patients: selection of surgical candidates and clinical outcome	19	Male	Headache	nausea	vomiting	visual compromise		0	yes	0				13	Infratentorial supracerebellar	GTR	Temporary visual impairment absent at 12 months (PS)	12	no complaints
73	2018	Koziarski	English	retrospective observational series	Surgical treatment of pineal cysts in non-hydrocephalic and neurologically intact patients: selection of surgical candidates and clinical outcome	21	Male	Headache			diplopia		0	yes	0				26	Infratentorial supracerebellar	GTR	Temporary visual impairment absent at 12 months (PS)	12	no complaints
74	2018	Koziarski	English	retrospective observational series	Surgical treatment of pineal cysts in non-hydrocephalic and neurologically intact patients: selection of surgical candidates and clinical outcome	21	Male	Headache					0	0	yes				13	Infratentorial supracerebellar	GTR	Temporary visual impairment absent at 4 months (PS)	12	no complaints
75	2018	Koziarski	English	retrospective observational series	Surgical treatment of pineal cysts in non-hydrocephalic and neurologically intact patients: selection of surgical candidates and clinical outcome	18	Female	Headache			visual compromise		0	yes	0				18	Infratentorial supracerebellar	GTR	Temporary visual impairment absent at 4 months (PS)	12	no complaints
76	2018	Koziarski	English	retrospective observational series	Surgical treatment of pineal cysts in non-hydrocephalic and neurologically intact patients: selection of surgical candidates and clinical outcome	19	Female	Headache	nausea	vomiting			0	0	yes				17	Infratentorial supracerebellar	GTR	Temporary visual impairment absent at 4 months (PS)	12	no complaints
77	2019	Damaty	English	retrospective observational series	Pineal Cyst without Hydrocephalus: Clinical Presentation and Postoperative Clinical Course After Infratentorial Supracerebellar Resection	15	Male	Headache	nausea	vomiting		ataxia, sleep disorder	0	0	yes				9	Infratentorial supracerebellar	GTR	none	6	no complaints
78	2019	Damaty	English	retrospective observational series	Pineal Cyst without Hydrocephalus: Clinical Presentation and Postoperative Clinical Course After Infratentorial Supracerebellar Resection	6	Male	Headache		vomiting			0	0	yes				9	Infratentorial supracerebellar	STR	none	6	no complaints
79	2019	Damaty	English	retrospective observational series	Pineal Cyst without Hydrocephalus: Clinical Presentation and Postoperative Clinical Course After Infratentorial Supracerebellar Resection	4	Female	Headache		vomiting			0	0	yes				11	Infratentorial supracerebellar	GTR	none	6	no complaints
80	2019	Damaty	English	retrospective observational series	Pineal Cyst without Hydrocephalus: Clinical Presentation and Postoperative Clinical Course After Infratentorial Supracerebellar Resection	20	Female	Headache,					0	0	yes				11	Infratentorial supracerebellar	GTR	none	6	no complaints
81	2019	Damaty	English	retrospective observational series	Pineal Cyst without Hydrocephalus: Clinical Presentation and Postoperative Clinical Course After Infratentorial Supracerebellar Resection	10	Male	Headache	nausea	vomiting			0	0	yes				11	Infratentorial supracerebellar	GTR	none	6	no complaints
82	2019	Damaty	English	retrospective observational series	Pineal Cyst without Hydrocephalus: Clinical Presentation and Postoperative Clinical Course After Infratentorial Supracerebellar Resection	20	Female	Headache	nausea		blurred vision	impaired concentration, dizziness	0	yes	0				15	Infratentorial supracerebellar	GTR	none	6	no complaints
83	2019	Damaty	English	retrospective observational series	Pineal Cyst without Hydrocephalus: Clinical Presentation and Postoperative Clinical Course After Infratentorial Supracerebellar Resection	12	Female	Headache				dizziness, ataxia, malaise, sleep disorder.	0	0	yes				17	Infratentorial supracerebellar	GTR	none	6	no complaints
84	2019	Damaty	English	retrospective observational series	Pineal Cyst without Hydrocephalus: Clinical Presentation and Postoperative Clinical Course After Infratentorial Supracerebellar Resection	19	Female	Headache	nausea	vomiting			0	0	yes				19	Infratentorial supracerebellar	GTR	none	6	Improved with development of new concentration and memory deficits
85	2019	Damaty	English	retrospective observational series	Pineal Cyst without Hydrocephalus: Clinical Presentation and Postoperative Clinical Course After Infratentorial Supracerebellar Resection	16	Female	Headache	nausea				0	0	yes				21	Infratentorial supracerebellar	GTR	none	6	no complaints
86	2019	Damaty	English	retrospective observational series	Pineal Cyst without Hydrocephalus: Clinical Presentation and Postoperative Clinical Course After Infratentorial Supracerebellar Resection	21	Female	Headache	nausea		blurred vision	impaired concentration	0	yes	0				26	Infratentorial supracerebellar	STR	none	6	no complaints
87	2019	Damaty	English	retrospective observational series	Pineal Cyst without Hydrocephalus: Clinical Presentation and Postoperative Clinical Course After Infratentorial Supracerebellar Resection	10	Male	Headache	nausea	vomiting			0	0	yes				28	Infratentorial supracerebellar	GTR	none	6	no complaints
88	2019	Damaty	English	retrospective observational series	Pineal Cyst without Hydrocephalus: Clinical Presentation and Postoperative Clinical Course After Infratentorial Supracerebellar Resection	7	Female	Headache					0	0	yes				11	Infratentorial supracerebellar	GTR	none	6	Improved with development of new sleep disorder
89	2019	Damaty	English	retrospective observational series	Pineal Cyst without Hydrocephalus: Clinical Presentation and Postoperative Clinical Course After Infratentorial Supracerebellar Resection	16	Female	Headache	nausea	vomiting		malaise, sleep disorder, memory deficit	0	0	yes				14	Infratentorial supracerebellar	GTR	transient visual impairment	6	Improved except memory deficit with development of new sleep disorder
90	2019	Damaty	English	retrospective observational series	Pineal Cyst without Hydrocephalus: Clinical Presentation and Postoperative Clinical Course After Infratentorial Supracerebellar Resection	13	Female		nausea	vomiting	diplopia		0	yes	0				10	Infratentorial supracerebellar	GTR	worse diplopia after surgery	6	Improved mild heahache, diplopia slightly improved
91	2019	Present series	English	retrospective observational series	The microsurgical management of benign pineal cysts: Helsinki experience in 60 cases	19	Female	Headache	nausea	vomiting		syncope	Yes	0	0				N/A	Infratentorial supracerebellar	GTR	none	0	no complaints
92	2019	Present series	English	retrospective observational series	The microsurgical management of benign pineal cysts: Helsinki experience in 60 cases	5	Female	Headache					0	0	yes				14	Infratentorial supracerebellar	GTR	none	2	no complaints
93	2019	Present series	English	retrospective observational series	The microsurgical management of benign pineal cysts: Helsinki experience in 60 cases	15	Female	Headache				psychological depression	0	0	yes	12	14	1	14	Infratentorial supracerebellar	GTR	none	2	no complaints
94	2019	Present series	English	retrospective observational series	The microsurgical management of benign pineal cysts: Helsinki experience in 60 cases	20	Female		nausea		diplopia	weakness	0	yes	0				17	Infratentorial supracerebellar	GTR	none	2	no complaints
95	2019	Present series	English	retrospective observational series	The microsurgical management of benign pineal cysts: Helsinki experience in 60 cases	13	Female	Headache	nausea				0	0	yes				19	Infratentorial supracerebellar	GTR	none	2	no complaints
96	2019	Present series	English	retrospective observational series	The microsurgical management of benign pineal cysts: Helsinki experience in 60 cases	16	Female					Incidental finding after study of posterior scleritis on the left eye	0	yes	0	20	24	2	24	Infratentorial supracerebellar	GTR	none	2	no complaints
97	2019	Present series	English	retrospective observational series	The microsurgical management of benign pineal cysts: Helsinki experience in 60 cases	16	Female	Headache			visual compromise	panic attacks, sensory disorders	Yes	yes	0				34	Infratentorial supracerebellar	GTR	none	13	no complaints
98	2019	Present series	English	retrospective observational series	The microsurgical management of benign pineal cysts: Helsinki experience in 60 cases	16	Female	N/A	N/A	N/A	N/A	N/A	N/A	N/A	yes				N/A	Infratentorial supracerebellar	GTR	none	2	no complaints
99	2019	Present series	English	retrospective observational series	The microsurgical management of benign pineal cysts: Helsinki experience in 60 cases	17	Female	Headache			diplopia		Yes	yes	0				20	Infratentorial supracerebellar	GTR	none	0	no complaints
100	2019	Present series	English	retrospective observational series	The microsurgical management of benign pineal cysts: Helsinki experience in 60 cases	17	Female	Headache	nausea			syncope	0	0	yes				16	Infratentorial supracerebellar	GTR	none	3	no complaints
101	2019	Present series	English	retrospective observational series	The microsurgical management of benign pineal cysts: Helsinki experience in 60 cases	13	Female	Headache					Yes	0	0				28	Infratentorial supracerebellar	GTR	none	3	no complaints
102	2019	Present series	English	retrospective observational series	The microsurgical management of benign pineal cysts: Helsinki experience in 60 cases	9	Female	Headache			diplopia		0	yes	0				14	Infratentorial supracerebellar	GTR	transient visual impairment	4	no complaints
103	2019	Present series	English	retrospective observational series	The microsurgical management of benign pineal cysts: Helsinki experience in 60 cases	19	Female	Headache	nausea	vomiting		memory deficits	Yes	0	0				20	Infratentorial supracerebellar	GTR	transient visual impairment	6	no complaints
104	2019	Present series	English	retrospective observational series	The microsurgical management of benign pineal cysts: Helsinki experience in 60 cases	4	Male					Delayed speech development	0	0	yes				13	Infratentorial supracerebellar	GTR	none	7	no complaints
105	2019	Present series	English	retrospective observational series	The microsurgical management of benign pineal cysts: Helsinki experience in 60 cases	20	Female	Headache					0	0	yes	15	16.2	5	16	Infratentorial supracerebellar	GTR	none	29	no complaints
106	2019	Present series	English	retrospective observational series	The microsurgical management of benign pineal cysts: Helsinki experience in 60 cases	15	Female	Headache					Yes	0	0				24	Infratentorial supracerebellar	GTR	none	5	no complaints
107	2019	Present series	English	retrospective observational series	The microsurgical management of benign pineal cysts: Helsinki experience in 60 cases	15	Male	Headache					0	0	yes	17	20	7	20	Infratentorial supracerebellar	GTR	none	40	no complaints
108	2019	Present series	English	retrospective observational series	The microsurgical management of benign pineal cysts: Helsinki experience in 60 cases	20	Female	Headache					0	0	yes	14	17	6	17	Infratentorial supracerebellar	GTR	none	57	no complaints
109	2019	Present series	English	retrospective observational series	The microsurgical management of benign pineal cysts: Helsinki experience in 60 cases	8	Female	Headache	nausea			tremor	Yes	0	0				23	Infratentorial supracerebellar	GTR	none	N/A	no complaints
	N/A: no available; GTR, gross total resection; STR, subtotal resection; PR, partial resection
